# Supplementary material for: Adult Cerebellopontine Angle Medulloblastoma: A Systematic Review of Clinical Features, Management Approaches, and Patient Outcomes
Source: Cancers (Basel). 2024 Dec 20;16(24):4242. doi: 10.3390/cancers16244242 (PMC11674105; doi:10.3390/cancers16244242)
Supplement: Supplementary file 1 [file cancers-16-04242-s001.zip]

Archive with 4 entries (4 files):
- Supplementary File 2.docx
- __MACOSX/._Supplementary File 2.docx
- Supplementary File 1.docx
- __MACOSX/._Supplementary File 1.docx
